# Supplementary material for: Leveraging Therapeutic Proteins and Peptides from Lumbricus Earthworms: Targeting SOCS2 E3 Ligase for Cardiovascular Therapy through Molecular Dynamics Simulations
Source: Int J Mol Sci. 2024 Oct 8;25(19):10818. doi: 10.3390/ijms251910818 (PMC11477351; doi:10.3390/ijms251910818)
Supplement: Supplementary file 1 [file ijms-25-10818-s001.zip]

Archive with 2 entries (2 files):
- Supplementary Data 2 - Protein complex.xlsx
- Supplementary Data 1 - Protein and Peptide Dataset.xlsx
