# Supplementary material for: Leveraging Therapeutic Proteins and Peptides from Lumbricus Earthworms: Targeting SOCS2 E3 Ligase for Cardiovascular Therapy through Molecular Dynamics Simulations
Source: Int J Mol Sci. 2024 Oct 8;25(19):10818. doi: 10.3390/ijms251910818 (PMC11477351; doi:10.3390/ijms251910818)
Supplement: Supplementary file 1 [file ijms-25-10818-s001.zip › Supplementary Data 2 - Protein complex.xlsx]

## Sheet: Docking Results
Complex	HADDOCK Score	Binding affinity ΔG (kcal/mol)	Kd (M)	Cluster size	RMSD	Van der Waals energy	Electrostatic energy	Desolvation energy	Restraints violation energy	Buried surface area	Z-score
SOCS2:ABC transporter	-85.7 +/- 4.1	-8.8	6.2e-07	25	2.4 +/- 0.2	-59.2 +/- 3.1	-93.2 +/- 19.0	-20.9 +/- 3.5	130.8 +/- 60.6	1896.0 +/- 109.9	-2
SOCS2:Actin-1	-97.2 +/- 3.7	-10.4	4.5e-08	10	2.3 +/- 0.1	-48.6 +/- 3.9	-274.0 +/- 36.7	1.4 +/- 1.8	48.5 +/- 28.3	1959.7 +/- 102.5	-1.7
SOCS2:Actin-2	-103.1 +/- 7.4	-10.8	2.5e-08	11	0.7 +/- 0.5	-55.3 +/- 6.2	-301.1 +/- 28.7	-0.4 +/- 2.6	128.1 +/- 30.4	2126.9 +/- 162.5	-1.8
SOCS2:Actin-modulating protein	-62.0 +/- 7.2	-8.3	1.4e-06	4	2.3 +/- 0.2	-41.5 +/- 2.3	-84.9 +/- 30.6	-19.9 +/- 2.0	164.0 +/- 73.9	1696.1 +/- 81.7	-1.4
SOCS2:Alkaline trypsin-like serine proteinase	-74.6 +/- 1.2	-9.5	1.9e-07	40	1.2 +/- 0.7	-42.8 +/- 1.8	-110.7 +/- 7.1	-13.5 +/- 3.7	38.3 +/- 27.2	1142.5 +/- 35.0	-2.3
SOCS2:Alpha actinin	-79.5 +/- 0.0	-9.3	2.8e-07	1	3.1 +/- 0.0	-45.2 +/- 0.0	-282.1 +/- 0.0	5.5 +/- 0.0	166.1 +/- 0.0	1491.1 +/- 0.0	-2.3
SOCS2:Amine oxidase-like protein	-104.9 +/- 3.7	-9.3	3e-07	41	2.1 +/- 0.3	-54.2 +/- 3.1	-156.7 +/- 4.3	-32.1 +/- 3.2	127.4 +/- 42.4	1862.8 +/- 46.9	-1.9
SOCS2:Aminopeptidase	-72.1 +/- 11.7	-7.7	3.8e-06	5	2.4 +/- 0.4	-44.4 +/- 5.0	-196.4 +/- 45.8	1.4 +/- 1.6	101.4 +/- 33.4	1676.5 +/- 155.6	-2.1
SOCS2:ATP synthase protein 8	-68.1 +/- 2.1	-8.7	7.2e-07	16	2.1 +/- 0.2	-46.9 +/- 5.1	-42.8 +/- 10.6	-27.3 +/- 1.1	145.4 +/- 58.2	1154.1 +/- 105.1	-1.5
SOCS2:ATP synthase subunit a	-97.9 +/- 5.5	-9.3	2.7e-07	17	1.7 +/- 0.3	-63.0 +/- 5.2	-72.6 +/- 15.7	-28.8 +/- 2.5	85.1 +/- 5.7	1778.3 +/- 77.5	-2.3
SOCS2:Beta-actin	-82.3 +/- 3.2	-8.4	1.2e-06	50	0.6 +/- 0.4	-47.1 +/- 6.2	-218.4 +/- 21.3	3.7 +/- 2.3	47.2 +/- 24.8	1922.7 +/- 65.7	-1.7
SOCS2:Calcium-transporting ATPase	-38.3 +/- 4.4	-6.3	3.8e-05	4	2.9 +/- 0.9	-31.0 +/- 10.6	-170.9 +/- 62.0	0.2 +/- 4.1	267.6 +/- 79.0	1131.6 +/- 153.3	-0.8
SOCS2:Calmodulin	-79.9 +/- 5.6	-7.1	1.1e-05	6	2.0 +/- 0.5	-25.7 +/- 3.6	-372.0 +/- 71.8	12.1 +/- 2.2	81.0 +/- 33.7	1368.1 +/- 249.7	-1.6
SOCS2:Catalase	-90.5 +/- 1.9	-10.7	3e-08	144	0.6 +/- 0.4	-41.0 +/- 1.6	-241.1 +/- 13.2	-8.0 +/- 0.3	66.2 +/- 13.7	1713.1 +/- 62.4	-1.3
SOCS2:CCF-like protein	-64.3 +/- 3.9	-9.9	1e-07	9	1.6 +/- 0.1	-62.9 +/- 3.4	-113.6 +/- 22.3	-20.9 +/- 1.7	421.8 +/- 41.1	1864.9 +/- 74.7	-1.1
SOCS2:Chemoattractive glycoprotein ES20	-72.4 +/- 5.3	-12.2	2.3e-09	20	1.5 +/- 1.0	-62.6 +/- 8.0	-142.1 +/- 19.8	-1.3 +/- 1.8	199.2 +/- 45.7	2067.0 +/- 92.3	-1.5
SOCS2:Chymotrypsin inhibitor	-78.0 +/- 4.7	-9.4	2.4e-07	18	2.8 +/- 0.2	-40.1 +/- 1.3	-176.7 +/- 29.1	-9.7 +/- 1.8	71.2 +/- 19.4	1496.1 +/- 92.2	-1.4
SOCS2:Chymotrypsin LT_CH 1	-67.5 +/- 7.9	-7.4	6.2e-06	6	0.7 +/- 0.4	-25.9 +/- 5.3	-251.0 +/- 41.6	7.6 +/- 3.2	10.1 +/- 14.2	1146.4 +/- 124.6	-2.3
SOCS2:Chymotrysin	-68.0 +/- 0.8	-6.9	1.4e-05	17	2.1 +/- 0.4	-33.6 +/- 2.8	-191.8 +/- 24.4	2.3 +/- 2.9	16.6 +/- 8.7	1059.4 +/- 47.9	-0.9
SOCS2:Class IV POU domain protein 1	-89.6 +/- 1.9	-8.8	6.5e-07	7	2.0 +/- 1.9	-36.4 +/- 7.7	-314.2 +/- 31.2	3.9 +/- 2.8	57.1 +/- 35.6	1722.7 +/- 68.4	-1.6
SOCS2:Coelomic cytolytic factor	-78.1 +/- 4.9	-8.9	4.9e-07	6	2.2 +/- 0.2	-36.5 +/- 3.6	-191.5 +/- 17.1	-4.3 +/- 1.9	9.8 +/- 14.4	1300.3 +/- 83.5	-1.3
SOCS2:Collagen type IV	-60.6 +/- 10.5	-8.6	8e-07	5	2.8 +/- 0.3	-60.2 +/- 3.1	-168.7 +/- 36.6	-6.6 +/- 4.0	398.8 +/- 48.6	1948.6 +/- 93.9	-1.7
SOCS2:Cytochrome b	-99.0 +/- 8.2	-15.1	2.3e-11	27	1.0 +/- 0.6	-77.3 +/- 11.2	-24.3 +/- 5.9	-41.6 +/- 5.9	248.3 +/- 92.0	2638.6 +/- 286.6	-2.1
SOCS2:Cytochrome c oxidase subunit 1	-96.7 +/- 8.8	-10.1	7.1e-08	8	1.4 +/- 1.1	-60.3 +/- 6.8	-88.2 +/- 20.7	-36.6 +/- 9.1	178.8 +/- 60.2	2192.5 +/- 180.9	-2
SOCS2:Cytochrome c oxidase subunit 2	-66.1 +/- 13.4	-8.9	5e-07	4	2.7 +/- 0.4	-45.6 +/- 6.5	-153.6 +/- 47.4	-4.9 +/- 2.2	150.8 +/- 12.2	1850.8 +/- 173.6	-1.2
SOCS2:Cytochrome c oxidase subunit 3	-104.7 +/- 6.3	-12.7	1.1e-09	15	1.3 +/- 0.5	-69.2 +/- 7.1	-70.0 +/- 14.7	-46.3 +/- 2.8	248.3 +/- 55.8	2396.8 +/- 137.2	-2.1
SOCS2:Elongation factor 1-alpha	-98.0 +/- 6.7	-9.8	1.3e-07	11	1.7 +/- 0.9	-58.2 +/- 5.8	-238.8 +/- 43.0	4.0 +/- 2.9	39.8 +/- 45.3	2003.1 +/- 144.3	-1.5
SOCS2:Extracellular globin-1	-103.3 +/- 8.5	-9.7	1.5e-07	18	1.6 +/- 1.4	-53.5 +/- 8.0	-298.8 +/- 75.7	-4.2 +/- 3.3	141.6 +/- 39.2	1830.2 +/- 78.1	-1.9
SOCS2:Extracellular globin-2	-78.4 +/- 6.8	-8.5	9.8e-07	9	2.3 +/- 0.1	-42.9 +/- 4.8	-283.7 +/- 12.3	3.1 +/- 2.1	180.9 +/- 8.3	1746.7 +/- 140.5	-2.3
SOCS2:Extracellular globin-3	-82.8 +/- 9.8	-8.9	5.5e-07	9	0.8 +/- 0.5	-61.4 +/- 6.8	-202.7 +/- 39.6	1.0 +/- 2.0	181.1 +/- 64.4	1814.9 +/- 136.3	-2.4
SOCS2:Extracellular globin-4	-79.4 +/- 10.8	-11.3	1.2e-08	6	1.0 +/- 0.6	-47.8 +/- 9.3	-277.7 +/- 28.0	9.7 +/- 0.6	141.7 +/- 44.8	1764.9 +/- 199.7	-1.8
SOCS2:Extracellular hemoglobin linker L2 subunit	-95.2 +/- 2.1	-10.7	3e-08	14	1.3 +/- 0.9	-47.6 +/- 4.0	-193.9 +/- 28.1	-34.0 +/- 3.9	252.2 +/- 34.7	1904.4 +/- 105.0	-2.3
SOCS2:Extracellular hemoglobin linker L3 subunit	-109.1 +/- 4.2	-8.7	7.4e-07	42	0.6 +/- 0.4	-56.5 +/- 3.7	-260.8 +/- 9.5	-21.4 +/- 1.0	210.0 +/- 74.3	1962.0 +/- 54.7	-2.1
SOCS2:Extracellular hemoglobin linker L4 subunit	-82.2 +/- 8.6	-7.7	3.5e-06	13	1.4 +/- 0.9	-48.8 +/- 4.2	-179.3 +/- 22.6	-14.5 +/- 5.3	170.5 +/- 67.4	1581.5 +/- 72.7	-1.6
SOCS2:Fibrinolytic enzyme	-73.6 +/- 8.8	-10.2	6.9e-08	8	2.0 +/- 1.4	-39.9 +/- 5.7	-239.7 +/- 27.4	4.4 +/- 2.4	98.0 +/- 17.8	1479.2 +/- 230.4	-1.2
SOCS2:Galactose-binding lectin	-70.3 +/- 3.5	-8.6	9.1e-07	4	2.8 +/- 0.6	-42.7 +/- 2.2	-125.9 +/- 19.6	-4.4 +/- 3.2	20.7 +/- 21.0	1696.8 +/- 78.2	-1.8
SOCS2:Gbx-type homeodomain-containing protein	-81.9 +/- 2.0	-9.4	2.2e-07	70	2.4 +/- 0.2	-32.8 +/- 3.8	-136.6 +/- 30.6	-25.4 +/- 1.9	35.8 +/- 18.1	1310.9 +/- 120.8	-1.8
SOCS2:Gelsolin-like protein 1	-94.0 +/- 7.7	-8.1	1.9e-06	12	2.4 +/- 0.8	-36.1 +/- 5.7	-340.4 +/- 54.4	-1.5 +/- 7.1	117.0 +/- 27.6	1650.4 +/- 125.0	-1.6
SOCS2:Gelsolin-like protein 2	-57.3 +/- 5.3	-7	1.2e-05	13	3.8 +/- 0.4	-18.6 +/- 7.4	-237.3 +/- 18.9	7.2 +/- 2.5	15.8 +/- 15.7	852.1 +/- 87.1	-1.5
SOCS2:Glutathione gamma-glutamylcysteinyltransferase	-74.6 +/- 8.0	-7.3	7.1e-06	5	2.8 +/- 0.5	-36.0 +/- 6.1	-309.4 +/- 14.1	12.0 +/- 1.7	112.4 +/- 17.8	1639.6 +/- 115.1	-1.9
SOCS2:Heat shock protein 70	-82.8 +/- 6.4	-8	2.3e-06	12	1.9 +/- 0.4	-58.3 +/- 5.8	-114.8 +/- 27.1	-13.2 +/- 4.6	116.1 +/- 17.1	2000.5 +/- 70.6	-1.5
SOCS2:High-affinity serotonin transporter protein	-87.4 +/- 7.3	-10.8	2.5e-08	7	2.1 +/- 0.2	-49.8 +/- 3.5	-185.3 +/- 40.0	-21.1 +/- 2.6	205.8 +/- 70.0	2174.1 +/- 162.9	-1.4
SOCS2:Histone H3	-96.6 +/- 4.0	-12.1	3.1e-09	8	1.2 +/- 0.2	-49.6 +/- 15.0	-286.3 +/- 54.9	-7.3 +/- 4.9	175.3 +/- 51.4	2001.8 +/- 238.3	-1.8
SOCS2:Hox-type homeodomain-containing protein	-79.6 +/- 6.7	-8.4	1.1e-06	18	2.7 +/- 0.1	-43.3 +/- 3.8	-176.9 +/- 6.8	-4.8 +/- 4.4	39.5 +/- 5.6	1437.5 +/- 48.4	-1.9
SOCS2:Intermediate filament protein	48.3 +/- 3.0	-6.7	1.9e-05	2	4.3 +/- 0.6	-20.3 +/- 3.1	-174.0 +/- 0.4	0.8 +/- 0.5	359.9 +/- 6.4	1026.1 +/- 63.5	-1.7
SOCS2:Large ribosomal subunit protein eL13	-66.2 +/- 4.6	-7	1.2e-05	8	3.9 +/- 0.2	-28.9 +/- 5.2	-268.9 +/- 30.5	8.2 +/- 1.4	81.9 +/- 26.3	1302.0 +/- 58.4	-1.1
SOCS2:Large ribosomal subunit protein eL14	-82.5 +/- 8.1	-9.9	1.1e-07	18	2.1 +/- 0.6	-40.6 +/- 8.0	-269.0 +/- 49.1	-3.4 +/- 2.2	152.6 +/- 67.8	1619.4 +/- 159.8	-1.5
SOCS2:Lumbricin	-72.1 +/- 3.7	-12.3	2.1e-09	43	2.3 +/- 0.3	-25.5 +/- 2.7	-285.4 +/- 41.2	6.9 +/- 3.1	35.5 +/- 8.2	1601.8 +/- 152.8	-1.5
SOCS2:Lumbrokinase-7T1	-84.3 +/- 2.8	-12	3.7e-09	43	2.1 +/- 0.2	-43.6 +/- 4.0	-277.4 +/- 31.6	3.2 +/- 5.2	116.1 +/- 30.6	1997.1 +/- 118.1	-1.4
SOCS2:Lumbrokinase-7T2	-68.5 +/- 2.5	-11.3	1.1e-08	35	1.6 +/- 0.5	-39.6 +/- 5.2	-167.0 +/- 43.4	2.1 +/- 3.3	24.1 +/- 13.0	1637.0 +/- 69.3	-1.3
SOCS2:Lysosomal membrane glycoprotein	-70.3 +/- 2.3	-11.9	4.3e-09	5	2.6 +/- 0.9	-47.7 +/- 4.9	-347.6 +/- 21.8	15.6 +/- 2.7	313.9 +/- 9.7	2091.7 +/- 149.8	-1.8
SOCS2:Metallothionein	-81.3 +/- 1.9	-10.5	4.2e-08	77	2.1 +/- 0.2	-36.1 +/- 4.2	-305.1 +/- 17.3	12.9 +/- 0.6	29.0 +/- 22.3	1287.1 +/- 25.5	-1.6
SOCS2:Myosin regulatory light chain	-92.6 +/- 3.7	-9.4	2.5e-07	5	0.9 +/- 0.7	-56.4 +/- 5.4	-224.6 +/- 18.5	3.0 +/- 1.4	56.0 +/- 32.3	1973.2 +/- 54.3	-1.8
SOCS2:NADH-ubiquinone oxidoreductase chain 1	-92.7 +/- 5.4	-8.5	9.6e-07	8	0.6 +/- 0.4	-54.5 +/- 4.3	-139.9 +/- 20.7	-32.9 +/- 2.8	227.6 +/- 42.4	1992.1 +/- 65.1	-1.8
SOCS2:NADH-ubiquinone oxidoreductase chain 2	-62.1 +/- 2.4	-10	9.5e-08	5	3.3 +/- 0.1	-52.7 +/- 2.9	-42.6 +/- 14.9	-33.6 +/- 2.1	326.6 +/- 82.4	2083.1 +/- 102.3	-1.6
SOCS2:NADH-ubiquinone oxidoreductase chain 3	-80.9 +/- 8.7	-10.5	3.7e-08	10	1.9 +/- 0.5	-44.1 +/- 8.7	-174.8 +/- 10.3	-19.7 +/- 1.1	177.9 +/- 23.6	1803.2 +/- 119.5	-2.1
SOCS2:NADH-ubiquinone oxidoreductase chain 4	-80.7 +/- 8.4	-6.5	2.7e-05	38	0.8 +/- 0.5	-21.9 +/- 2.5	-314.8 +/- 35.2	0.5 +/- 2.0	36.8 +/- 43.3	1093.6 +/- 64.0	-1.3
SOCS2:NADH-ubiquinone oxidoreductase chain 4L	-90.4 +/- 5.4	-11.9	4.1e-09	12	1.6 +/- 1.0	-56.2 +/- 5.7	-107.4 +/- 24.3	-22.8 +/- 3.3	100.8 +/- 36.3	1905.2 +/- 98.3	-2.5
SOCS2:NADH-ubiquinone oxidoreductase chain 5	-102.9 +/- 11.6	-11.8	4.7e-09	7	1.7 +/- 0.3	-65.6 +/- 7.9	-36.6 +/- 2.1	-40.6 +/- 7.2	105.9 +/- 47.6	2465.6 +/- 211.0	-1.5
SOCS2:NADH-ubiquinone oxidoreductase chain 6	-109.0 +/- 7.1	-12.2	2.3e-09	14	1.1 +/- 0.7	-71.5 +/- 8.3	-58.3 +/- 12.1	-38.7 +/- 4.5	128.6 +/- 63.2	2592.3 +/- 94.6	-2.3
SOCS2:NaK-ATPase alpha subunit	-61.9 +/- 6.3	-6.3	3.8e-05	5	3.2 +/- 0.6	-27.7 +/- 3.4	-209.1 +/- 43.9	4.1 +/- 1.4	35.8 +/- 60.5	983.0 +/- 145.6	-1.6
SOCS2:Peptidyl-prolyl cis-trans isomerase	-60.8 +/- 2.8	-6.4	3.2e-05	6	3.3 +/- 0.2	-32.2 +/- 6.7	-142.1 +/- 41.8	-7.5 +/- 2.2	73.5 +/- 12.9	1088.3 +/- 85.7	-1.5
SOCS2:Peroxidasin	-74.6 +/- 7.6	-12.1	2.7e-09	8	2.8 +/- 0.0	-48.8 +/- 8.7	-227.9 +/- 38.2	-10.0 +/- 1.6	297.9 +/- 102.3	2332.2 +/- 332.5	-1
SOCS2:Phosphoenolpyruvate carboxykinase (GTP)	-71.5 +/- 4.2	-7.4	5.7e-06	13	2.9 +/- 0.2	-36.6 +/- 5.8	-240.2 +/- 19.4	9.0 +/- 0.9	42.0 +/- 9.2	1331.5 +/- 124.2	-1.8
SOCS2:Preprocarboxypeptidase	-102.7 +/- 9.1	-11.4	9.7e-09	19	0.6 +/- 0.4	-72.4 +/- 6.7	-211.3 +/- 62.1	-0.5 +/- 6.9	123.6 +/- 20.6	2716.7 +/- 230.4	-2.1
SOCS2:Ribosomal protein S27	-82.4 +/- 4.6	-10.9	2e-08	45	2.3 +/- 1.1	-58.5 +/- 6.9	-162.3 +/- 19.3	-8.7 +/- 2.7	173.1 +/- 18.4	1795.7 +/- 80.6	-1.9
SOCS2:Sarcoplasmic calcium binding protein isoform 2	-70.5 +/- 13.1	-8.4	1.2e-06	4	3.3 +/- 0.9	-30.0 +/- 10.5	-245.8 +/- 27.1	-0.0 +/- 4.0	86.8 +/- 10.9	1230.2 +/- 274.0	-1.3
SOCS2:SCBP2 protein	-82.8 +/- 8.0	-9.4	2.3e-07	21	2.4 +/- 1.9	-42.3 +/- 9.8	-207.4 +/- 55.2	-14.5 +/- 2.5	155.5 +/- 54.8	1675.9 +/- 160.4	-1.2
SOCS2:SCBP3 protein	-96.2 +/- 6.2	-12.6	1.3e-09	41	1.2 +/- 0.9	-67.5 +/- 1.6	-67.7 +/- 34.9	-28.1 +/- 2.1	130.1 +/- 23.6	2110.8 +/- 94.5	-1.7
SOCS2:Small ribosomal subunit protein eS10	-58.3 +/- 2.7	-9	4.6e-07	12	3.6 +/- 0.1	-31.3 +/- 6.0	-265.6 +/- 32.5	13.5 +/- 0.8	125.0 +/- 34.0	1570.4 +/- 125.5	-1.8
SOCS2:Small ribosomal subunit protein uS12	-85.8 +/- 9.7	-9.2	3.4e-07	5	0.7 +/- 0.5	-36.8 +/- 5.8	-295.9 +/- 39.0	2.2 +/- 3.0	80.4 +/- 21.7	1703.3 +/- 120.9	-1.4
SOCS2:Small ribosomal subunit protein uS15	-79.0 +/- 8.6	-9	4.5e-07	13	1.4 +/- 1.0	-37.1 +/- 3.6	-233.7 +/- 44.6	-3.5 +/- 1.6	83.7 +/- 43.1	1531.7 +/- 217.1	-1.8
SOCS2:Superoxide dismutase	-94.8 +/- 5.5	-9.5	1.9e-07	21	0.7 +/- 0.4	-55.2 +/- 3.6	-191.5 +/- 20.6	-7.9 +/- 2.1	65.7 +/- 22.6	1735.4 +/- 58.6	-2.3
SOCS2:Translationally-controlled tumor protein homolog	-59.3 +/- 9.3	-8.2	1.6e-06	4	3.8 +/- 0.5	-34.7 +/- 4.8	-232.0 +/- 28.4	-0.5 +/- 1.7	223.0 +/- 37.2	1375.6 +/- 108.2	-1.4
SOCS2:Transporter	-54.0 +/- 6.7	-10.4	4.8e-08	9	3.9 +/- 0.2	-50.5 +/- 6.5	-139.0 +/- 15.5	-4.0 +/- 2.9	282.1 +/- 39.5	1525.8 +/- 115.3	-2.2
SOCS2:Ubiquitin	-69.9 +/- 3.8	-6.6	2.1e-05	27	2.4 +/- 0.2	-46.6 +/- 3.4	-125.9 +/- 3.1	-3.9 +/- 1.9	57.6 +/- 41.0	1346.1 +/- 72.5	-2.3
SOCS2:Water-specific aquaporin	-69.2 +/- 6.4	-10.7	2.8e-08	14	2.7 +/- 0.1	-64.5 +/- 1.4	-42.8 +/- 1.0	-30.1 +/- 3.1	340.1 +/- 52.7	2087.6 +/- 57.9	-1.7
SOCS2:EpoR peptide (Standard Agonist)	-81.0 +/- 3.5	-8.8	6.5e-07	22	1.7 +/- 0.1	-46.3 +/- 6.2	-85.5 +/- 61.8	-18.6 +/- 3.6	10.4 +/- 13.1	1314.7 +/- 78.1	-2.4
SOCS2:N4BP1 (Standard Antagonist)	1.2 +/- 0.3	-8.3	1.5e-06	17	1.2 +/- 0.3	-27.1 +/- 12.3	-424.8 +/- 70.7	15.1 +/- 2.5	26.9 +/- 14.5	1679.6 +/- 91.8	-1.7

## Sheet: Molecular Interactions
Complex	ICs charged-charged	ICs charged-polar	ICs charged-apolar	ICs polar-polar	ICs polar-apolar	ICs apolar-apolar	NIS charged	NIS apolar
SOCS2:ABC transporter	4	9	22	9	16	12	24.31	44.04
SOCS2:Actin-1	10	24	14	2	18	3	29.2	40.31
SOCS2:Actin-2	14	11	26	8	18	6	28.61	40.98
SOCS2:Actin-modulating protein	3	9	8	3	14	9	30.14	38.28
SOCS2:Alkaline trypsin-like serine proteinase	2	9	14	3	15	8	23.33	40.67
SOCS2:Alpha actinin	12	15	13	1	11	4	33.15	36.41
SOCS2:Amine oxidase-like protein	1	6	15	5	23	9	22.18	50.63
SOCS2:Aminopeptidase	9	15	10	5	14	10	25.08	47.34
SOCS2:ATP synthase protein 8	0	4	7	4	14	6	19.78	40.66
SOCS2:ATP synthase subunit a	1	8	13	7	22	15	14.84	51.34
SOCS2:Beta-actin	6	11	18	4	10	6	26.49	41.39
SOCS2:Calcium-transporting ATPase	12	18	9	4	6	5	28.54	44.66
SOCS2:Calmodulin	11	12	15	4	5	3	31.7	39.62
SOCS2:Catalase	11	10	11	2	17	7	23.42	40.89
SOCS2:CCF-like protein	3	11	10	6	18	17	25.45	35.88
SOCS2:Chemoattractive glycoprotein ES20	8	15	24	5	23	16	22.98	42.39
SOCS2:Chymotrypsin inhibitor	3	9	23	2	14	5	26.34	44.39
SOCS2:Chymotrypsin LT_CH 1	5	12	4	6	11	6	22.97	40.54
SOCS2:Chymotrysin	5	11	10	10	10	4	21.17	42.33
SOCS2:Class IV POU domain protein 1	7	15	11	3	14	4	27.73	41.18
SOCS2:Coelomic cytolytic factor	5	10	10	1	9	12	25.51	36.36
SOCS2:Collagen type IV	4	5	21	1	16	21	20.7	55.4
SOCS2:Cytochrome b	0	0	25	0	38	33	15.13	52.85
SOCS2:Cytochrome c oxidase subunit 1	0	4	11	5	29	26	18.44	53.2
SOCS2:Cytochrome c oxidase subunit 2	5	8	15	4	14	13	19.38	46.56
SOCS2:Cytochrome c oxidase subunit 3	2	7	22	6	30	26	14.71	49.41
SOCS2:Elongation factor 1-alpha	11	20	20	4	15	8	31.24	40.22
SOCS2:Extracellular globin-1	16	13	26	0	5	6	27.46	41.39
SOCS2:Extracellular globin-2	9	13	16	7	13	6	29.05	39.83
SOCS2:Extracellular globin-3	9	15	18	7	16	3	29.37	42.38
SOCS2:Extracellular globin-4	15	18	28	2	12	6	31.28	37.04
SOCS2:Extracellular hemoglobin linker L2 subunit	8	2	19	2	17	16	29.24	39.43
SOCS2:Extracellular hemoglobin linker L3 subunit	10	17	20	1	7	9	31.75	38.58
SOCS2:Extracellular hemoglobin linker L4 subunit	4	15	11	4	14	9	29.46	42.86
SOCS2:Fibrinolytic enzyme	5	11	18	10	17	7	18.21	39.86
SOCS2:Galactose-binding lectin	3	14	14	7	14	6	27.55	37.77
SOCS2:Gbx-type homeodomain-containing protein	6	10	10	3	14	8	27.92	36.36
SOCS2:Gelsolin-like protein 1	15	15	16	8	8	7	29.69	37.53
SOCS2:Gelsolin-like protein 2	8	8	9	5	8	3	29.23	39.68
SOCS2:Glutathione gamma-glutamylcysteinyltransferase	10	22	9	10	11	3	27.43	38.72
SOCS2:Heat shock protein 70	4	11	18	10	15	12	29.92	39.76
SOCS2:High-affinity serotonin transporter protein	3	4	8	4	26	24	17.32	48.04
SOCS2:Histone H3	7	6	27	0	20	14	27.56	42.67
SOCS2:Hox-type homeodomain-containing protein	4	10	15	2	10	7	27.81	39.74
SOCS2:Intermediate filament protein	4	4	5	4	9	7	34.18	35.74
SOCS2:Large ribosomal subunit protein eL13	9	16	7	2	10	1	34.75	40.66
SOCS2:Large ribosomal subunit protein eL14	11	16	17	1	15	2	34.5	38.76
SOCS2:Lumbricin	7	9	20	0	22	12	26.34	40.98
SOCS2:Lumbrokinase-7T1	3	15	12	4	24	10	17.72	41.14
SOCS2:Lumbrokinase-7T2	5	10	16	9	24	11	19.03	41.69
SOCS2:Lysosomal membrane glycoprotein	12	17	18	5	18	11	20.49	39.02
SOCS2:Metallothionein	7	11	18	3	16	3	25.27	40.11
SOCS2:Myosin regulatory light chain	13	14	21	5	16	9	32.7	43.08
SOCS2:NADH-ubiquinone oxidoreductase chain 1	2	6	13	3	17	22	16.76	52.75
SOCS2:NADH-ubiquinone oxidoreductase chain 2	0	4	12	1	20	21	14.13	51.25
SOCS2:NADH-ubiquinone oxidoreductase chain 3	6	7	22	2	19	13	20.75	49.38
SOCS2:NADH-ubiquinone oxidoreductase chain 4	7	12	5	4	9	2	14.29	53.03
SOCS2:NADH-ubiquinone oxidoreductase chain 4L	0	8	21	2	24	14	17.73	46.82
SOCS2:NADH-ubiquinone oxidoreductase chain 5	0	3	17	1	25	29	14.12	50.1
SOCS2:NADH-ubiquinone oxidoreductase chain 6	0	3	21	7	32	29	14.29	52.01
SOCS2:NaK-ATPase alpha subunit	6	14	6	5	8	6	26.53	42.86
SOCS2:Peptidyl-prolyl cis-trans isomerase	6	9	6	1	4	6	28.4	40.33
SOCS2:Peroxidasin	13	20	24	5	22	6	26.23	41.86
SOCS2:Phosphoenolpyruvate carboxykinase (GTP)	4	14	18	6	9	10	26.73	42.08
SOCS2:Preprocarboxypeptidase	7	17	23	5	20	28	26.18	40.05
SOCS2:Ribosomal protein S27	10	18	16	2	17	8	26.96	39.22
SOCS2:Sarcoplasmic calcium binding protein isoform 2	10	16	15	4	12	6	30.57	41.13
SOCS2:SCBP2 protein	4	6	17	0	13	6	28.11	41.08
SOCS2:SCBP3 protein	2	3	24	2	27	16	27.83	41.74
SOCS2:Small ribosomal subunit protein eS10	5	11	9	1	16	10	29.96	40.82
SOCS2:Small ribosomal subunit protein uS12	10	14	23	5	12	14	31.62	39.53
SOCS2:Small ribosomal subunit protein uS15	14	15	18	1	8	6	28.79	41.29
SOCS2:Superoxide dismutase	8	19	15	5	17	4	25.71	42.86
SOCS2:Translationally-controlled tumor protein homolog	7	6	12	2	11	9	30.34	40.07
SOCS2:Transporter	6	11	14	3	21	14	19.73	48.06
SOCS2:Ubiquitin	5	14	17	10	7	7	28.65	38.38
SOCS2:Water-specific aquaporin	0	8	18	5	25	22	19.1	48.6
SOCS2:EpoR peptide (Standard Agonist)	3	8	12	2	11	12	25.55	38.69
SOCS2:N4BP1 (Standard Antagonist)	5	11	20	6	11	8	29.71	39.49
Note:
ICs: Number of intermolecular contacts
NIS: Non-interacting surface
